# Supplementary material for: Asymmetric Synthesis of Trifluoroethyl-Based, Chiral 3-Benzyloxy-1- and -2-Phenyl-quinazolinones of Biomedicinal Interest by Radical Type Cross-Coupling to Olefins
Source: Int J Mol Sci. 2022 Dec 28;24(1):513. doi: 10.3390/ijms24010513 (PMC9820497; doi:10.3390/ijms24010513)
Supplement: Supplementary file 1 [file ijms-24-00513-s001.zip]

Archive with 1 entries (1 files):
- ijms-2028159-supplementary.pdf
